# Supplementary material for: Machine Learning Approaches for Early Detection of Ossification of Posterior Longitudinal Ligament in Health Screening Settings
Source: Bioengineering (Basel). 2025 Jul 9;12(7):749. doi: 10.3390/bioengineering12070749 (PMC12292339; doi:10.3390/bioengineering12070749)
Supplement: Supplementary file 1 [file bioengineering-12-00749-s001.zip]

Archive with 1 entries (1 files):
- bioengineering-3721386-supplementary.pdf
